# Supplementary material for: Lycobetaine Has Therapeutic Efficacy in Lung Squamous Cell Carcinoma by Targeting USP32 to Trigger Ferroptosis
Source: Curr Issues Mol Biol. 2025 Feb 27;47(3):163. doi: 10.3390/cimb47030163 (PMC11941616; doi:10.3390/cimb47030163)
Supplement: Supplementary file 1 [file cimb-47-00163-s001.zip]

Archive with 1 entries (1 files):
- cimb-3481833-supplementary.pdf
